# Supplementary material for: A meta‐analytic review of the relationship between racial discrimination and alcohol and other drug use outcomes in minoritised racial/ethnic groups
Source: Addiction. 2025 Jul 16;120(12):2371–403. doi: 10.1111/add.70131 (PMC12586790; doi:10.1111/add.70131)
Supplement: Supplementary file 3 — Data S3. Data. [file ADD-120-2371-s003.xlsx]

## Sheet: At-risk cannabis use 
Author_date	Study_ Title	Study_type	Study_design	Data_type	Data_source	Country	n	Mean_age	Age_ group	Gender	Race_ethnicity	Exposure_measurement_name	Exposure_timing	Correlation_value	95%_CI_LL	95%_CI_UL	Risk_of_bias_standardised
Zapolski et al 2023	Examining the unique and additive effect of trauma and racial microaggressions on substance use risk among Black young adults.	Journal	Cross-sectional	Primary	NA	United States	399	20.7	Young adults and adults	Mixed	Black American	The racial and ethnic microaggression scale	Less than past year	0.23	0.14	0.32	Fair
Swann et al 2020	Effects of sexual/gender minority- and race-based enacted stigma on mental health and substance use in female assigned at birth sexual minority youth.	Journal	Cross-sectional	Secondary	Female-assigned at birth sexual and gender minorities (FAB-400)	United States	352	20.27	Mixed	Female	Diverse	Brief perceived ethnic discrimination questionnaire - community version	Unknown	0.26	0.16	0.36	Fair
McDowell 2023	Understanding Relationships and Experiences of Race-Related Stress, Historical Loss, Social Support, and Substance Misuse Among Black Young Adults	Dissertation	Cross-sectional	Primary	NA	United States	126	23.58	Young adults and adults	Mixed	Black American	Schedule of racist events	Lifetime;past year	0.16	-0.01	0.33	Fair
Zapolski and Deppermann 2023	Examining promotive and protective effects of ethnic identity on alcohol and cannabis use among Black young adults.	Journal	Cross-sectional	Primary	NA	United States	390	20.6	Young adults and adults	Mixed	Black American	Schedule of racist events	Past year	0.24	0.15	0.33	Fair

## Sheet: Substance use problems
Author_date	Study_Title	Study_Type	Study_Design	Data_ type	Data_Source	Country	n	Mean _age	Age_ group	Gender	Race_Ethnicity	Exposure_Measurement_Name	Exposure_Timing	Correlation_value	95%_CI_LL	95%_CI_UL	Risk_of_bias_standardised
Berkel et al 2022	The Strong African American Families Program: Disrupting the Negative Consequences of Racial Discrimination Through Culturally Tailored, Family-Based Prevention	Journal	Longitudinal	Primary	NA	United States	571	Unknown	Youth and/or adolescents	Mixed	Black American	Racism and Life Experiences Scale	Less than past year	0.29	0.21	0.36	Fair
Motley 2021	Racism-based trauma and policing among Black emerging adults.	Dissertation	Cross-sectional	Primary	NA	United States	300	19	Young adults and/or adults	Mixed	Black American	Classes of Racism Frequency of Racial experiences measure	Past year	0.131	0.02	0.24	Fair
Galliher et al 2010	Concurrent and longitudinal effects of ethnic identity and experiences of discrimination on psychosocial adjustment of Navajo adolescents.	Journal	Cross-sectional	Primary	NA	United States	133	Unknown	*Unable to be categorised*	Mixed	AI/AN	Unknown	Unknown	-0.229	-0.38	-0.06	Fair
Walsh et al 2021	The Role of Discrimination Experiences in Postrape Adjustment Among Racial and Ethnic Minority Women	Journal	Cross-sectional	Secondary	Unknown	United States	139	26.78	Mixed	Female	Diverse	The experience of discrimination scale	Lifetime	0.1	-0.07	0.26	Fair
Call 2001	Substance problems in women with histories of child abuse, partner violence, and racism	Dissertation	Cross-sectional	Primary	NA	United States	97	33.9	Mixed	Female	Black American	Index of race-related stress	Lifetime	0.084	-0.12	0.28	Fair

## Sheet: Illicit substance use
Author_date	Study_ Title	Study_type	Study_design	Data _type	Data_source	Country	n	Mean_ age	Age_ group	Gender	Race_Ethnicity	Exposure_measurement_name	Exposure_timing	Correlation_value	95%_CI_LL	95%_CI_UL	Risk_of_bias_standardised
Drazdowski et al 2016	Structural equation modeling of the effects of racism, LGBTQ discrimination, and internalized oppression on illicit drug use in LGBTQ people of color.	Journal	Cross-sectional	Secondary	Unknown	United States	200	Unknown	Mixed	Mixed	Diverse	Racism and Life experiences scale (daily life experiences subscale)	Past year	0.17	0.04	0.3	Fair
Flores et al 2010	Perceived racial/ethnic discrimination, posttraumatic stress symptoms, and health risk behaviors among Mexican American adolescents.	Journal	Longitudinal	Primary	N/A	United States	110	18.8	Youth and/or adolescents	Mixed	Latinx	Discrimination Stress Scale	Unknown	0.22	0.04	0.4	Fair
Heads et al 2020	Perceived Discrimination and Risk Behaviors in African American Students: the Potential Moderating Roles of Emotion Regulation and Ethnic Socialization	Journal	Cross-sectional	Secondary	Multi-site university study of identity and culture (MUSIC)	United States	266	19.8	Unknown	Mixed	Black American	The scale of ethnic experience - perceived discrimination subscale	Unknown	0.1	-0.02	0.22	Fair
Brown et al 2021	Two Epidemics and a Pandemic: The Collision of Prescription Drug Misuse and Racism during COVID-19	Journal	Cross-sectional	Primary	N/A	United States	399	34	Mixed	Mixed	Diverse	Everyday discrimination scale	Unknown	0.402	0.32	0.48	Poor
Motley 2021	Racism-based trauma and policing among Black emerging adults.	Dissertation	Cross-sectional	Primary	N/A	United States	300	19	Young adults and/or adults	Mixed	Black American	Classes of Racism Frequency of Racial experiences measure - direct hostile police violence racism subscale	Past year	0.15	0.04	0.26	Fair
Greenfield 2015	Discrimination, substance use, and cultural buffers among Native American college students.	Dissertation	Cross-sectional	Primary	N/A	United States	347	28.45	Mixed	Mixed	AI/AN	The Microaggressions scale	Past year	0.134	0.03	0.24	Fair
Otiniano Verissimo et al 2014a	Racial discrimination, gender discrimination, and substance abuse among Latina/os nationwide.	Journal	Cross-sectional	Secondary	National Latino and Asian American Study (NLAAS	United States	1039	36.97	Mixed	Male	Latinx	Everyday discrimiantion scale	Unknown	0.24	0.18	0.3	Fair
Otiniano Verissimo et al 2014b	Racial discrimination, gender discrimination, and substance abuse among Latina/os nationwide.	Journal	Cross-sectional	Secondary	National Latino and Asian American Study (NLAAS	United States	1273	38.47	Mixed	Female	Latinx	Everyday discrimiantion scale	Unknown	0.22	0.17	0.27	Fair
Kulis et al 2009	Perceived ethnic discrimination versus acculturation stress: influences on substance use among Latino youth in the Southwest.	Journal	Cross-sectional	Secondary	Unknown	United States	1374	10.36	Youth and/or adolescents	Mixed	Latinx	N/A	Unknown	0.119	0.07	0.17	Poor
Gibbons et al 2007	Early experience with racial discrimination and conduct disorder as predictors of subsequent drug use: a critical period hypothesis.	Journal	Longitudinal	Secondary	FACHS	United States	606	10.5	Youth and/or adolescents	Mixed	Black American	Schedule of racist events	Unknown	0.08	0	0.16	Fair
Call 2001	Substance problems in women with histories of child abuse, partner violence, and racism	Dissertation	Cross-sectional	Primary	N/A	United States	97	33.9	Mixed	Female	Black American	Index of race-related stress - Full scale (all 3 subscales)	Lifetime	0.216	0.03	0.41	Fair
Breeden 2004	Childhood, adolescent, and young adult determinants of perceived racial discrimination in adulthood and its relation to frequency of cocaine and marijuana drug use	Dissertation	Cross-sectional	Secondary	Woodlawn project	United States	599	unknown	Young adults and/or adults	Mixed	Black American	N/A	Lifetime	0.37	0.3	0.44	Poor
Somerville 2024	Race and Risk: The Influence of Racial Stress on Internalizing Symptoms and Health Behaviors Among College-Aged Black Women	Dissertation	Cross-sectional	Secondary	Unknown	United States	199	Unknown	Unknown	Female	Black American	The Index of race related stress	Unknown	0.11	-0.03	0.25	Fair
Centeno et al 2023	Colorism unveiled: Examining how skin color discrimination is associated with academic achievement, mental health, and substance use among Latinx adolescents. .	Journal	Cross-sectional	Secondary	Unknown	United States	703	15.93	Youth and/or adolescents	Mixed	Latinx	Adult and Peer discrimination scale	Unknown	0.12	0.05	0.19	Poor
Barry et al 2023	School Racial Composition as a Moderator of the Effect of Discrimination on Mental Health and Substance use Among American Indian Adolescents.	Journal	Cross-sectional	Primary	NA	United States	510	Unknown	Youth and/or adolescents	Mixed	AI/AN	NA	Unknown	0	-0.09	0.09	Poor

## Sheet: Substance use disorder
Author_date	Study_Title	Study_type	Journal_of_publication	Study_design	Data_type	Data_source	Country	n	Mean_age	Age_group	Gender	Race	Exposure_measurement_name	Exposure_timing	Correlation_value	95%_CI_LL	95%_CI_UL	Risk_of_bias_standardised
Layland 2020	Leveraging latent class modeling at the intersection of racism and homonegativism: Identifying subgroups of Black and Latino sexual minority young men and links with substance use.	Dissertation	NA	Longitudinal	Secondary	Health Young Men's Cohort Study	United States	217	22.3	*Unable to be categorised*	Male	Diverse	NA	Since childhood; Past 6 months	0.23	0.1	0.36	Fair
Rodriguez-Seijas et al 2015	Transdiagnostic Factors and Mediation of the Relationship Between Perceived Racial Discrimination and Mental Disorders.	Journal	JAMA Psychiatry	Cross-sectional	Secondary	National Survey of American Life	United States	5191	Unknown	Mixed	Unknown	Black American	NA	Lifetime	0.22	0.19	0.25	Poor
Otiniano Verissimo et al 2014a	Racial discrimination, gender discrimination, and substance abuse among Latina/os nationwide.	Journal	Cultural Diversity and Ethnic Minority Psychology	Cross-sectional	Secondary	National Latino and Asian American Study (NLAAS	United States	1039	36.97	Mixed	Male	Latinx	Everyday discrimiantion scale	Unknown	0.5	0.45	0.55	Fair
Otiniano Verissimo et al 2014b	Racial discrimination, gender discrimination, and substance abuse among Latina/os nationwide.	Journal	Cultural Diversity and Ethnic Minority Psychology	Cross-sectional	Secondary	National Latino and Asian American Study (NLAAS	United States	1273	38.47	Mixed	Female	Latinx	Everyday discrimiantion scale	Unknown	0.25	0.2	0.3	Fair
Grella et al 2014	Discrimination and Substance Use Disorders Among Latinos: The Role of Gender, Nativity, and Ethnicity	Journal	American Journal of Public Health	Cross-sectional	Secondary	National Epidemiological Survey on Alcohol and Related conditions (2004-2005)	United States	6294	43.82	Mixed	Mixed	Latinx	Experiences of discrimination scale	Lifetime	0.16	0.14	0.18	Fair
Espinosa et al 2023	The relative contribution of ethnic identity and ethnic discrimination on alcohol, tobacco, and other drug use disorders among Hispanic/Latin American individuals.	Journal	Journal of Substance use and Addiction treatment	Cross-sectional	Secondary	National Epidemiological survey on alcohol and related conditions wave 3	United States	7037	39.93	Mixed	Mixed	Latinx	Experiences of discrimination scale	Past year	0.13	0.11	0.15	Fair

## Sheet: Cannabis use problems
Author_date	Study_ Title	Study_type	Journal_ of_ publication	Study_design	Data_ type	Data_source	Sample	Country	n	Mean_ age	Age_ group	Gender	Race_Ethnicity	Exposure_measurement_name	Exposure_timing	Correlation_value	95%_CI_LL	95%_CI_UL	Risk_of_bias_standardised
Dickerson et al 2019	Overt Perceived Discrimination and Racial Microaggressions and their Association with Health Risk Behaviors among a Sample of Urban American IndiaNAlaska Native Adolescents	Journal	Journal of Racial and Ethnic Health Disparities	Cross-sectional	Primary	NA	Full	United States	182	15.6	Youth and/or adolescents	Mixed	AI/AN	Microaggressions Distress Scale	Past year	0.16	0.02	0.3	Fair
Dyar et al 2023a	Intersectional effects of sexual orientation and racial/ethnic discrimination on substance use among young adult sexual minority cisgender women and nonbinary people of color: Testing additive, prominence, and multiplicative hypotheses. .	Journal	Psychology of Sexual Orientation and Gender Diversity	Longitudinal	Secondary	Unknown	Sub-sample: Black	United States	87	Unknown	Young adults and/or adults	Mixed	Black American	Experiences of discrimination scale	Less than past year	-0.02	-0.23	0.19	Fair
Dyar et al 2023b	Intersectional effects of sexual orientation and racial/ethnic discrimination on substance use among young adult sexual minority cisgender women and nonbinary people of color: Testing additive, prominence, and multiplicative hypotheses. .	Journal	Psychology of Sexual Orientation and Gender Diversity	Longitudinal	Secondary	Unknown	Sub-sample: Latinx	United States	112	Unknown	Young adults and/or adults	Mixed	Latinx	Experiences of discrimination scale	Less than past year	0.09	-0.09	0.27	Fair
Dyar et al 2023c	Intersectional effects of sexual orientation and racial/ethnic discrimination on substance use among young adult sexual minority cisgender women and nonbinary people of color: Testing additive, prominence, and multiplicative hypotheses. .	Journal	Psychology of Sexual Orientation and Gender Diversity	Longitudinal	Secondary	Unknown	Sub-sample: other POC	United States	81	Unknown	Unknown	Unknown	Diverse	Experiences of discrimination scale	Less than past year	0.05	-0.17	0.27	Fair

## Sheet: Presence cannabis use
Author_date	Study_Title	Study_type	Study_design	Data_ type	Data_source	Country	n	Mean_ age	Age_ group	Gender	Race_ethnicity	Exposure_measurement_name	Exposure_timing	Correlation_value	95%_CI_LL	95%_CI_UL	Risk_of_bias_standardised
Layland 2020	Leveraging latent class modeling at the intersection of racism and homonegativism: Identifying subgroups of Black and Latino sexual minority young men and links with substance use.	Dissertation	Longitudinal	Secondary	Health Young Men's Cohort Study	United States	217	22.3	*Unable to be categorised*	Male	Diverse	NA	Since childhood; Past 6 months	0.16	0.03	0.29	Fair
Flores et al 2010	Perceived racial/ethnic discrimination, posttraumatic stress symptoms, and health risk behaviors among Mexican American Youth and/or adolescent.	Journal	Longitudinal	Primary	NA	United States	110	18.8	Youth and/or adolescent	Mixed	Latinx	Discrimination Stress Scale	Unknown	0.16	-0.02	0.34	Fair
Zimmerman et al 2022	Discrimination in Context: Examining Neighborhood-Level Variation in the Incidence and Adverse Effects of Perceived Racial and Ethnic Discrimination Among Chicago Youth	Journal	Cross-sectional	Secondary	Project on Human Development in Chicago Neighbourhoods	United States	1333	17.6	Youth and/or adolescent	Mixed	Diverse	Personal Identity Protocol	Past year	0.2019	0.15	0.25	Poor
Spence et al 2014	An Examination of Marijuana Use Among a Vulnerable Population in Canada.	Journal	Cross-sectional	Secondary	Researching Health in Ontario Communities	Canada	340	0.41	Mixed	Mixed	AI/AN	Measure of Indigenous Racism Experience (MIRE) Interpersonal racism scale	Unknown	0	-0.11	0.11	Fair
Respress 2010	Social determinants of adolescent risk behaviors: An examination of depressive symptoms and sexual risk, substance use, and suicide risk behaviors.	Dissertation	Cross-sectional	Secondary	The National Longitudinal Study of Adolescent Health (Add Health) wave 2	United States	514	Unknown	Youth and/or adolescent	Mixed	Black American	NA	Unknown	0.16	0.08	0.24	Poor
Woodson 2021	Investigating Racial Discrimination and Substance Use in Black Youth and/or adolescent	Dissertation	Cross-sectional	Secondary	National Survey of American Life Adolescent supplement	United States	1146	15	Youth and/or adolescent	Mixed	Black American	Everyday discrimination scale	Unknown	0.14	0.08	0.2	Poor
Assari 2023	Racial Differences in Biopsychosocial Pathways to Tobacco and Marijuana Use Among Youth.	Journal	Longitudinal	Secondary	Adolescent Brain Cognitive Development Study	United States	2514	9.5	Youth and/or adolescent	Mixed	Black American	NA	Unknown	0.083	0.04	0.12	Fair

## Sheet: Presence alcohol use
Author_date	Study_ Title	Study_type	study_design	Data _type	Data_source	Country	n	Mean_ age	Age_ group	Gender	Race_Ethnicity	Exposure_measurement_name	Exposure_timing	Correlation_value	95%_CI_LL	95%_CI_UL	Risk_of_bias_standardised
Zimmerman et al 2022	Discrimination in Context: Examining Neighborhood-Level Variation in the Incidence and Adverse Effects of Perceived Racial and Ethnic Discrimination Among Chicago Youth	Journal	Cross-sectional	Secondary	Project on Human Development in Chicago Neighbourhoods	United States	1333	17.6	Youth and/or adolescent	Mixed	Diverse	Personal Identity Protocol	Past year	0.2317	0.18	0.28	Poor
Armenta et al 2016	Predicting the Onset of Alcohol Use and the Development of Alcohol Use Disorder Among Indigenous Adolescents	Journal	Longitudinal	Secondary	Unknown	United States and Canada	674	Unknown	Youth and/or adolescent	Mixed	AI/AN	Schedule of racist events	Past year	0.07	-0.01	0.15	Fair
Borrell et al 2012	Racial discrimination, racial/ethnic segregation, and health behaviors in the CARDIA study.	Journal	Longitudinal	Secondary	CARDIA	United States	1169	Unknown	Mixed	Mixed	Black American	NA	Lifetime	0.21	0.16	0.26	Fair
Yoo et al 2009	Self-reported racial discrimination and substance use among Asian Americans in Arizona.	Journal	Cross-sectional	Secondary	Asian Pacific Arizona Initiative survey 2008	United States	271	43.6	Young adults and/or adults	Mixed	Asian American	Unknown	Unknonwn	0.05	-0.07	0.17	Poor
Cave et al 2019	Caregiver-perceived racial discrimination is associated with diverse mental health outcomes in Aboriginal and Torres Strait Islander children aged 7-12 years	Journal	Longitudinal	Secondary	Footprints in time: The Longitudinal study of Indigenous Children	Australia	424	Unknown	Youth and/or adolescent	Mixed	Aboriginal and Torres Strait Islander	NA	Unknown	0.088	-0.01	0.18	Fair
Woodson 2021	Investigating Racial Discrimination and Substance Use in Black Adolescents	Dissertation	Cross-sectional	Secondary	National Survey of American Life Adolescent supplement	United States	1146	15	Youth and/or adolescent	Mixed	Black American	Everyday discrimination scale	Unknown	0.19	0.13	0.25	Poor

## Sheet: Alcohol problems
Author_date	Study_title	Study_type	Study_design	Data_type	Data_source	Country	n	Mean_age	Age_group	Gender	Race_ethnicity	Exposure_measurement_name	Exposure_timing	Correlation_value	95%_CI_LL	95%_CI_UL	Risk_of_bias_standardised
Layland 2020	Leveraging latent class modeling at the intersection of racism and homonegativism: Identifying subgroups of Black and Latino sexual minority young men and links with substance use.	Dissertation	Longitudinal	Secondary	Health Young Men's Cohort Study	United States	217	22.3	*Unable to be categorised*	Male	Diverse	NA	Since childhood; Past 6 months	0.21	0.08	0.34	Fair
Lee et al 208	Psychological pathway from racial discrimination to the physical consequences of alcohol consumption: Religious coping as a protective factor	Journal	Longitudinal	Secondary	Flint Adolescent Study	United States	465	Unknown	Young adults and/or adults	Mixed	Black American	Daily Life Experiences Scale	Past year	0.16	0.07	0.25	Fair
Gerrard et al 2017	Moderation of the effects of discrimination-induced affective responses on health outcomes	Journal	Longitudinal	Secondary	FACHS	United States	508	Unknown	Mixed	Mixed	Black American	Schedule of Racist Events (modified)	Lifetime	0.07	-0.02	0.16	Fair
Su et al 2022	Racial Discrimination and Alcohol Problems: Examining Interactions with Genetic Risk and Impulsivity among African American Young Adults	Journal	Cross-sectional	Secondary	Cultural Experiences and Alcohol use study (spin off study of the Spit for Science study)	United States	383	20.65	Young adults and/or adults	Mixed	Black American	Schedule of Racist events	Past year	0.13	0.03	0.23	Fair
Iwamoto et al 2022	Racial discrimination, distress, coping motives, and alcohol-related problems among U.S.-born Asian American young adults.	Journal	Cross-sectional	Secondary	Unknown	United States	1432	19.81	Young adults and/or adults	Mixed	Asian American	The everyday racial discrimination scale	Unknown	0.22	0.17	0.27	Fair
Schick et al 2021	Perceived racial discrimination, alcohol use, and alcohol-related problems: The moderating role of self-compassion in reserve-dwelling First Nation youth.	Journal	Cross-sectional	Secondary	Unknown	Canada	106	14.6	Youth and/or adolescent	Mixed	AI/AN	Adapted from native american survey	Unknown	0.3	0.13	0.47	Fair
Marks et al 2021	Adverse childhood experiences, racial microaggressions, and alcohol misuse in Black and White emerging adults.	Journal	Cross-sectional	Primary	NA	United States	196	Unknown	Young adults and/or adults	Mixed	Black American	Inventory of microaggressions Against Black Individuals	Unknown	0.2	0.07	0.33	Fair
Motley 2021	Racism-based trauma and policing among Black emerging adults.	Dissertation	Cross-sectional	Primary	NA	United States	300	19	Young adults and/or adults	Mixed	Black American	Classes of Racism Frequency of Racial experiences measure - avoidant racism subscale	Past year	0.014	-0.1	0.13	Fair
Waldron et al 2021	Examining parental permissiveness toward drinking and perceived ethnic discrimination as risk factors for drinking outcomes among Latinx college students	Journal	Longitudinal	Secondary	Unknown	United States	245	Unknown	Young adults and/or adults	Mixed	Latinx	Schedule of racist events (modified)	Unknown	0.23	0.11	0.35	Fair
Lui 2020a	Racial Microaggression, Overt Discrimination, and Distress: (In)Direct Associations With Psychological Adjustment	Journal	Cross-sectional	Primary	NA	United States	114	22.42	Mixed	Mixed	Black American	Everyday Discrimination Scale (EDS)	Less than past year	-0.16	-0.34	0.02	Poor
Lui 2020b	Racial Microaggression, Overt Discrimination, and Distress: (In)Direct Associations With Psychological Adjustment	Journal	Cross-sectional	Primary	NA	United States	244	22.69	Mixed	Mixed	Asian American	Everyday Discrimination Scale (EDS)	Less than past year	0.23	0.11	0.35	Poor
Lui 2020c	Racial Microaggression, Overt Discrimination, and Distress: (In)Direct Associations With Psychological Adjustment	Journal	Cross-sectional	Primary	NA	United States	136	23.02	Mixed	Mixed	Latinx	Everyday Discrimination Scale (EDS)	Less than past year	0.08	-0.09	0.25	Poor
Desalu et al 2017	Racial discrimination, binge drinking, and negative drinking consequences among black college students: serial mediation by depressive symptoms and coping motives	Journal	Cross-sectional	Primary	NA	United States	251	20	Mixed	Mixed	Black American	The Perceived Ethnic Discrimination Questionnaire	Less than past year	0.3	0.19	0.41	Fair
Le et al 2019	A longitudinal investigation of racial discrimination, drinking to cope, and alcohol-related problems among underage Asian American college students.	Journal	Longitudinal	Secondary	Unknown	United States	311	18.1	Mixed	Mixed	Asian American	Everyday Discrimination scale	Unknown	0.15	0.04	0.26	Fair
Dickerson et al 2019	Overt Perceived Discrimination and Racial Microaggressions and their Association with Health Risk Behaviors among a Sample of Urban American IndiaNAlaska Native Adolescents	Journal	Cross-sectional	Primary	NA	United States	182	15.6	Youth and/or adolescent	Mixed	AI/AN	Microaggressions Distress Scale	Past year	0.35	0.22	0.48	Fair
Demianczyk 2015a	Potential moderators of the relation between microaggressions and mental health among racial and ethnic minority college students.	Dissertation	Cross-sectional	Primary	NA	United States	133	Unknown	Mixed	Mixed	Asian American	The racial and ethnic microaggression scale	Less than past year	0.44	0.3	0.58	Poor
Demianczyk 2015b	Potential moderators of the relation between microaggressions and mental health among racial and ethnic minority college students.	Dissertation	Cross-sectional	Primary	NA	United States	141	Unknown	Mixed	Mixed	Black American	The racial and ethnic microaggression scale	Less than past year	0.35	0.2	0.5	Poor
Demianczyk 2015c	Potential moderators of the relation between microaggressions and mental health among racial and ethnic minority college students.	Dissertation	Cross-sectional	Primary	NA	United States	70	Unknown	Mixed	Mixed	Latinx	The racial and ethnic microaggression scale	Less than past year	0.38	0.18	0.58	Poor
Demianczyk 2015d	Potential moderators of the relation between microaggressions and mental health among racial and ethnic minority college students.	Dissertation	Cross-sectional	Primary	NA	United States	74	Unknown	Mixed	Mixed	Multiracial	The racial and ethnic microaggression scale	Less than past year	0.3	0.09	0.51	Poor
Latzman et al 2013	Impulsivity moderates the association between racial discrimination and alcohol problems.	Journal	Cross-sectional	Primary	NA	United States	336	20.4	Mixed	Mixed	Diverse	Unknown	Unknown	0.56	0.49	0.63	Poor
Yen et al 1999	Racial discrimination and alcohol-related behavior in urban transit operators: Findings from the San Francisco Muni Health and Safety Study	Journal	Cross-sectional	Secondary	1993-95 San Francisco Muni Health and Safety study	United States	716	Unknown	Mixed	Mixed	Diverse	NA	Lifetime	0.07	0	0.14	Poor
Buckner et al 2022	Ethnic discrimination and alcohol-related problem severity among Hispanic/Latin drinkers: The role of social anxiety in the minority stress model	Journal	Cross-sectional	Secondary	Unknown	United States	347	21.4	Young adults and/or adults	Mixed	Latinx	Perceived ethnic discrimination questionnaire	Unknown	0.15	0.05	0.25	Fair
Call 2001	Substance problems in women with histories of child abuse, partner violence, and racism	Dissertation	Cross-sectional	Primary	NA	United States	97	33.9	Mixed	Female	Black American	Index of race-related stress - Full scale (all 3 subscales)	Lifetime	0.174	-0.02	0.37	Fair
Swann et al 2020	Effects of sexual/gender minority- and race-based enacted stigma on mental health and substance use in female assigned at birth sexual minority youth.	Journal	Cross-sectional	Secondary	Female-assigned at birth sexual and gender minorities (FAB-400)	United States	352	20.27	Mixed	Female	Diverse	Brief perceived ethnic discrimination questionnaire - community version	Unknown	0.17	0.07	0.27	Fair
Whitbeck et al 2002	Perceived discrimination and early substance abuse among American Indian children	Journal	Cross-sectional	Primary	NA	United States	195	12.1	Youth and/or adolescent	Mixed	AI/AN	Unknown	Unknown	0.18	0.04	0.32	Poor
Jones 2024	Online racism, alcohol-related problems, and posttraumatic stress symptoms: Evaluating the impacts of social media in a college sample.	Dissertation	Cross-sectional	Primary	NA	United States	108	21.72	Young adults and/or adults	Mixed	Black American	Perceived online racism scale	Less than past year	0.279	0.1	0.45	Fair
Dyar 2023a	Intersectional effects of sexual orientation and racial/ethnic discrimination on substance use among young adult sexual minority cisgender women and nonbinary people of color: Testing additive, prominence, and multiplicative hypotheses. .	Journal	Longitudinal	Secondary	Unknown	United States	99	Unknown	Young adults and/or adults	Mixed	Black American	Experiences of discrimination scale	Less than past year	0.11	-0.09	0.31	Fair
Dyar 2023b	Intersectional effects of sexual orientation and racial/ethnic discrimination on substance use among young adult sexual minority cisgender women and nonbinary people of color: Testing additive, prominence, and multiplicative hypotheses. .	Journal	Longitudinal	Secondary	Unknown	United States	124	Unknown	Young adults and/or adults	Mixed	Latinx	Experiences of discrimination scale	Less than past year	-0.01	-0.19	0.17	Fair
Dyar 2023c	Intersectional effects of sexual orientation and racial/ethnic discrimination on substance use among young adult sexual minority cisgender women and nonbinary people of color: Testing additive, prominence, and multiplicative hypotheses. .	Journal	Longitudinal	Secondary	Unknown	United States	81	Unknown	Unknown	Unknown	Diverse	Experiences of discrimination scale	Less than past year	0.07	-0.15	0.29	Fair
Buckner et al 2024	Racism and alcohol-related problems among Black adults: The role of negative emotionality to experiencing racism.	Journal	Cross-sectional	Secondary	Unknown	United States	164	21.7	Mixed	Mixed	Black American	Perceived ethnic discrimination questionnaire	Unknown	0.27	0.13	0.41	Fair

## Sheet: Binge drinking
Author_date	Study_ Title	Study_type	Study_design	Data_type	Data_source	Country	n	Mean _age	Age_ group	Gender	Race_Ethnicity	Exposure_measurement_name	Exposure_timing	Correlation_value	95%_CI_LL	95%_CI_UL	Risk_of_bias_standardised
Layland 2020	Leveraging latent class modeling at the intersection of racism and homonegativism: Identifying subgroups of Black and Latino sexual minority young men and links with substance use.	Dissertation	Longitudinal	Secondary	Health Young Men's Cohort Study	United States	217	22.3	*Unable to be categorised*	Male	Diverse	NA	Since childhood; Past 6 months	0.13	0	0.26	Fair
Ornelas et al 2011	Perceived barriers to opportunity and their relation to substance use among Latino immigrant men.	Journal	Cross-sectional	Secondary	Men as Navigators (MAN) for Health and Hombres Manteniendo Bienestar y Relaciones Saludables (HoMBReS)	United States	275	29.4	Mixed	Male	Latinx	NA	Unknown	0.09	-0.03	0.21	Fair
Steele et al 2022	A Test of General Strain Theory: Explaining Intimate Partner Violence and Alcohol Use Among Black Women	Journal	Longitudinal	Secondary	FACHS	United States	291	Unknown	Unknown	Female	Black American	Schedule of racist events	Past year	0.07	-0.04	0.18	Fair
Nalven et al 2021	Racial discrimination, racial identity affiliation, and heavy alcohol use among multiracial individuals	Journal	Cross-sectional	Secondary	National Epidemiologic Survey on Alcohol and Related Conditions-III	United States	598	40.28	Mixed	Mixed	Multiracial	Alcohol Use Disorder and Associated Disabilities Interview Schedule (AUDADIS-5)	Past year	0.095	0.02	0.17	Poor
Kogan et al 2020	Racial Discrimination, Protective Parenting, and Binge Drinking Among Emerging Adult Black Men	Journal	Longitudinal	Secondary	African American Mens Project	United States	505	20.26	Young adults and/or adults	Male	Black American	Schedule of racist events	Less than past year	0.1	0.01	0.19	Fair
Nieri et al 2019	Perceived ethnic discrimination, ethnic-racial socialization, and substance use among ethnic minority adolescents	Journal	Longitudinal	Primary	NA	United States	259	15	Youth and/or adolescent	Mixed	Diverse	Unknown	Unknown	-0.033	-0.15	0.09	Poor
Desalu et al 2017	Racial discrimination, binge drinking, and negative drinking consequences among black college students: serial mediation by depressive symptoms and coping motives	Journal	Cross-sectional	Primary	NA	United States	251	20	Mixed	Mixed	Black American	The Perceived Ethnic Discrimination Questionnaire	Less than past year	-0.01	-0.13	0.11	Fair
Dickerson et al 2019	Overt Perceived Discrimination and Racial Microaggressions and their Association with Health Risk Behaviors among a Sample of Urban American IndiaNAlaska Native Adolescents	Journal	Cross-sectional	Primary	NA	United States	182	15.6	Youth and/or adolescent	Mixed	AI/AN	Microaggressions Distress Scale	Past year	0.14	0	0.28	Fair
Metzger et al 2018	African American emerging adults’ experiences with racial discrimination and drinking habits: The moderating roles of perceived stress.	Journal	Cross-sectional	Secondary	Activties and Behaviours in College study	United States	235	20.56	Young adults and/or adults	Mixed	Black American	Daily Life Experiences Scale	Past year	0.21	0.09	0.33	Poor
Ornelas et al 2015	Binge drinking and perceived ethnic discrimination among Hispanics/Latinos: Results from the Hispanic community health study/study of Latinos sociocultural ancillary study	Journal	Cross-sectional	Secondary	Hispanic Community Health study/ Study of Latinos - Sociocultural ancillary study	United States	5313	42	Mixed	Mixed	Latinx	Brief perceived ethnic discrimination questionnaire - community version	Unknown	0.1	0.07	0.13	Fair
Greenfield 2015	Discrimination, substance use, and cultural buffers among Native American college students.	Dissertation	Cross-sectional	Primary	NA	United States	347	28.45	Mixed	Mixed	AI/AN	The Microaggressions scale	Past year	0.014	-0.09	0.12	Fair
Thoma et al 2013	Health consequences of racist and antigay discrimination for multiple minority adolescents.	Journal	Cross-sectional	Secondary	Diverse Adolescents Sexual Health (DASH) study	United States	276	17.45	*Unable to be categorised*	Mixed	Black American	Schedule of racist events	Past year	0.15	0.03	0.27	Poor
Respress 2010	Social determinants of adolescent risk behaviors: An examination of depressive symptoms and sexual risk, substance use, and suicide risk behaviors.	Dissertation	Cross-sectional	Secondary	The National Longitudinal Study of Adolescent Health (Add Health) wave 2	United States	514	Unknown	Youth and/or adolescent	Mixed	Black American	NA	Unknown	0.082	0	0.17	Poor
Kwate et al 2009	Individual and Group Racism and Problem Drinking Among African American Women	Journal	Cross-sectional	Secondary	Unknown	United States	139	34	Mixed	Female	Black American	Daily life experiences scale - Race and bother scales	Unknown	-0.097	-0.26	0.07	Fair
Somerville 2024	Race and Risk: The Influence of Racial Stress on Internalizing Symptoms and Health Behaviors Among College-Aged Black Women	Dissertation	Cross-sectional	Secondary	Unknown	United States	199	Unknown	Unknown	Female	Black American	The Index of race related stress	Unknown	0.14	0	0.28	Fair

## Sheet: AUD
Author_date	Study _Title	Study_type	Study_design	Data_type	Data_source	Country	n	Mean_ age	Age_ group	Gender	Race_ethnicity	Exposure_measurement_name	Exposure_timing	Correlation_value	95%_CI_LL	95%_CI_UL	Risk_of_bias_standardised
Glass et al 2020	Racial/ethnic discrimination and alcohol use disorder severity among United States adults	Journal	Cross-sectional	Secondary	National Epidemiologic Survey On Alcohol and Related Conditions III	United States	17115	Unknown	Mixed	Mixed	Diverse	Modified version of Experiences of discrimination	Past year	0.111	0.1	0.13	Fair
Armenta et al 2016	Predicting the Onset of Alcohol Use and the Development of Alcohol Use Disorder Among Indigenous Adolescents	Journal	Longitudinal	Secondary	Unknown	United States and Canada	674	Unknown	Youth and/or adolescent	Mixed	AI/AN	Schedule of racist events	Past year	0.15	0.08	0.22	Good
Rodriguez-Seijas et al 2015	Transdiagnostic Factors and Mediation of the Relationship Between Perceived Racial Discrimination and Mental Disorders.	Journal	Cross-sectional	Secondary	National Survey of American Life	United States	5191	Unknown	Mixed	Unknown	Black American	NA	Lifetime	0.23	0.2	0.26	Poor
Kapadia et al 2013a	Race-ethnic discrimination, major depression, and alcohol use disorder among us-born and immigrant minorities: Using a nationally representative sample to test the moderating relationships of cultural and social factors.	Dissertation	Cross-sectional	Secondary	National Epidemiologic survey on Alcohol and related conditions (wave 2)	United States	5471	Unknown	Mixed	Male	Diverse	Experiences of discrimination scale	Past year	0.16	0.13	0.19	Fair
Kapadia et al 2013b	Race-ethnic discrimination, major depression, and alcohol use disorder among us-born and immigrant minorities: Using a nationally representative sample to test the moderating relationships of cultural and social factors.	Dissertation	Cross-sectional	Secondary	National Epidemiologic survey on Alcohol and related conditions (wave 2)	United States	8443	Unknown	Mixed	Female	Diverse	Experiences of discrimination scale	Past year	0.14	0.13	0.19	Fair
Otiniano Verissimo et al 2014a	Racial discrimination, gender discrimination, and substance abuse among Latina/os nationwide.	Journal	Cross-sectional	Secondary	National Latino and Asian American Study (NLAAS	United States	1039	36.97	Mixed	Male	Latinx	Everyday discrimiantion scale	Unknown	0.4	0.35	0.45	Fair
Otiniano Verissimo et al 2014b	Racial discrimination, gender discrimination, and substance abuse among Latina/os nationwide.	Journal	Cross-sectional	Secondary	National Latino and Asian American Study (NLAAS	United States	1273	38.47	Mixed	Female	Latinx	Everyday discrimiantion scale	Unknown	0.23	0.18	0.28	Fair
Chae et al 2008	Alcohol disorders among Asian Americans: associations with unfair treatment, racial/ethnic discrimination, and ethnic identification (the national Latino and Asian Americans study, 2002-2003)	Journal	Cross-sectional	Secondary	National Latino and Asian American study	United States	2073	41	Mixed	Mixed	Asian American	Unknown	Unknown	0.08	0.04	0.12	Fair
Jones 2024	Online racism, alcohol-related problems, and posttraumatic stress symptoms: Evaluating the impacts of social media in a college sample.	Dissertation	Cross-sectional	Primary	NA	United States	108	21.72	Young adults and/or adults	Mixed	Black American	Perceived online racism scale	Less than past year	0.257	0.08	0.43	Fair

[truncated: 7 more sheets: Alcohol use, Presence tobacco use, Tobacco use, Smoking status, Cannabis use, At-risk alcohol use, Composite substance use]
